# Supplementary material for: hPL promotes osteogenic differentiation of stem cells in 3D scaffolds
Source: PLoS One. 2019 May 7;14(5):e0215667. doi: 10.1371/journal.pone.0215667 (PMC6504042; doi:10.1371/journal.pone.0215667)
Supplement: S1 Dataset — (XLSX) [file pone.0215667.s004.xlsx]

## Sheet: SCAP-CFE
	Passage#	5% PL			10% FBS					Sidak's multiple comparisons test	Mean Diff.	95% CI of diff.	Significant?	Summary
	P1	50	63	56.5	50	33	41.5
	P2	22	19	20.5	36	34	35			5% PL - 10% FBS
	P3	35	37	36	26	30	28			P1	15	4.769 to 25.23	Yes	**
										P2	-14.5	-24.73 to -4.269	Yes	**
		5%PL			10%FBS					P3	8	-2.231 to 18.23	No	ns
	Passage#	Mean	SD	N	Mean	SD	N
	P1	56.5	6.5	3	41.5	8.5	3
	P2	20.5	1.5	3	35	1	3
	P3	36	1	3	28	2	3
	Two ANOVA-Table
	ANOVA table	SS	DF	MS	F (DFn, DFd)	P value
	Interaction	712.8	2	356.4	F (2, 8) = 15.49	P = 0.0018
	Time	1517	2	758.6	F (2, 8) = 32.98	P = 0.0001
	Column Factor	36.13	1	36.13	F (1, 4) = 2.350	P = 0.2001
	Subjects (matching)	61.5	4	15.38	F (4, 8) = 0.6685	P = 0.6317
	Residual	184	8	23

## Sheet: PDLSCS-CFE
	Passage#	5% PL			10% FBS					Sidak's multiple comparisons test	Mean Diff.	95% CI of diff.	Significant?	Summary
	P1	61	65	63	48	55	51.5
	P2	30	21	25.5	52	45	48.5			5% PL - 10% FBS
	P3	42	36	39	66	79	72.5			P1	11.5	2.266 to 20.73	Yes	*
										P2	-23	-32.23 to -13.77	Yes	****
		5%PL			10%FBS					P3	-33.5	-42.73 to -24.27	Yes	****
	Passage#	Mean	SD	N	Mean	SD	N
	P1	63	2	3	51.5	3.5	3
	P2	25.5	4.5	3	48.5	3.5	3
	P3	39	3	3	72.5	6.5	3
	Two-ANOVA Table
	ANOVA table	SS	DF	MS	F (DFn, DFd)	P value
	Interaction	1663	2	831.4	F (2, 8) = 43.85	P < 0.0001
	Time	1528	2	763.9	F (2, 8) = 40.29	P < 0.0001
	Column Factor	1013	1	1013	F (1, 4) = 83.79	P = 0.0008
	Subjects (matching)	48.33	4	12.08	F (4, 8) = 0.6374	P = 0.6504
	Residual	151.7	8	18.96
