# Supplementary material for: hPL promotes osteogenic differentiation of stem cells in 3D scaffolds
Source: PLoS One. 2019 May 7;14(5):e0215667. doi: 10.1371/journal.pone.0215667 (PMC6504042; doi:10.1371/journal.pone.0215667)
Supplement: S2 Dataset — (XLSX) [file pone.0215667.s005.xlsx]

## Sheet: MTT-SCAP
			Raw Data
		5% PL			10% FBS
	24	0.493	0.441	0.377	0.376	0.337	0.31			Tukey's multiple comparisons test	Mean Diff.	95% CI of diff.	Significant?	Summary
	48	0.675	0.493	0.473	0.66	0.58	0.54
	72	0.798	0.956	1.114	0.905	0.951	0.859			5% PL
										24hrs vs. 48hrs	-0.11	-0.3501 to 0.1301	No	ns
										24hrs vs. 72hrs	-0.519	-0.7591 to -0.2789	Yes	***
	5%PL			10%FBS						48hrs vs. 72hrs	-0.409	-0.6491 to -0.1689	Yes	**
	Mean	SD	N	Mean	SD	N
	0.437	0.0581034	3	0.341	0.0331813	3				10% FBS
	0.547	0.111301	3	0.593333	0.061101	3				24hrs vs. 48hrs	-0.2523	-0.4924 to -0.01223	Yes	*
	0.956	0.158	3	0.905	0.046	3				24hrs vs. 72hrs	-0.564	-0.8041 to -0.3239	Yes	***
										48hrs vs. 72hrs	-0.3117	-0.5518 to -0.07157	Yes	*
	Two-way ANOVA Table
	ANOVA table	SS	DF	MS	F (DFn, DFd)	P value
	Interaction	0.01588	2	0.007939	F (2, 8) = 0.7497	P = 0.5030
	Time	0.9118	2	0.4559	F (2, 8) = 43.05	P < 0.0001
	Column Factor	0.005067	1	0.005067	F (1, 4) = 1.906	P = 0.2395
	Subjects (matching)	0.01063	4	0.002658	F (4, 8) = 0.2510	P = 0.9012

## Sheet: MTT-PDLSCs
			Raw Data
		5% PL			10% FBS					Tukey's multiple comparisons test	Mean Diff.	95% CI of diff.	Significant?	Summary
	24	0.112	0.208	0.16	0.183	0.156	0.36
	48	0.2595	0.185	0.194	0.296	0.334	0.262			5%PL
	72	0.326	0.33	0.339	0.375	0.369	0.271			24hrs vs. 48hrs	-0.05283	-0.2209 to 0.1152	No	ns
										24hrs vs. 72hrs	-0.1717	-0.3397 to -0.003626	Yes	*
										48hrs vs. 72hrs	-0.1188	-0.2869 to 0.04921	No	ns
	5%PL			10%FBS
	Mean	SD	N	Mean	SD	N				10%FBS
	0.16	0.048	3	0.233	0.110811	3				24hrs vs. 48hrs	-0.06433	-0.2324 to 0.1037	No	ns
	0.212833	0.0406643	3	0.297333	0.0360185	3				24hrs vs. 72hrs	-0.1053	-0.2734 to 0.06271	No	ns
	0.331667	0.00665832	3	0.338333	0.0583895	3				48hrs vs. 72hrs	-0.041	-0.2090 to 0.1270	No	ns
	Two ANOVA -Table
	ANOVA table	SS	DF	MS	F (DFn, DFd)	P value
	Interaction	0.005295	2	0.002648	F (2, 8) = 0.5104	P = 0.6186
	Time	0.058	2	0.029	F (2, 8) = 5.590	P = 0.0303
	Column Factor	0.01348	1	0.01348	F (1, 4) = 113.5	P = 0.0004
	Subjects (matching)	0.0004747	4	0.0001187	F (4, 8) = 0.02288	P = 0.9987
	Residual	0.0415	8	0.005188
