# Supplementary material for: hPL promotes osteogenic differentiation of stem cells in 3D scaffolds
Source: PLoS One. 2019 May 7;14(5):e0215667. doi: 10.1371/journal.pone.0215667 (PMC6504042; doi:10.1371/journal.pone.0215667)
Supplement: S3 Dataset — (XLSX) [file pone.0215667.s006.xlsx]

## Sheet: SCAP-ALP-2D
ALP/SCAP
Day of treatment	10% FBS			5% PL
Day1	0.137778	0.131111	0.134444	0.137778	0.131111	0.134444
Day7	0.35	0.37	0.375556	0.274	0.29	0.204444
Day14	0.337	0.42	0.422222	0.47	0.394	0.301
ALP/SCAP	10% FBS			5% PL
Day of treatment	Mean	SD	N	Mean	SD	N
Day1	0.134444	0.0033335	3	0.134444	0.0033335	3
Day7	0.365185	0.0134411	3	0.256148	0.045486	3
Day14	0.393074	0.0485742	3	0.388333	0.0846424	3
ALP/SCAP
ANOVA table	SS	DF	MS	F (DFn, DFd)	P value
Interaction	0.01139	2	0.005697	F (2, 8) = 4.198	P = 0.0567
Time	0.2063	2	0.1031	F (2, 8) = 75.99	P < 0.0001
Column Factor	0.006473	1	0.006473	F (1, 4) = 2.033	P = 0.2270
Subjects (matching)	0.01273	4	0.003184	F (4, 8) = 2.346	P = 0.1417
Residual	0.01086	8	0.001357
ALP/SCAP
Tukey's multiple comparisons test	Mean Diff.	95% CI of diff.	Significant?	Summary
10% FBS
Day1 vs. Day7	-0.2307	-0.3167 to -0.1448	Yes	***
Day1 vs. Day14	-0.2586	-0.3446 to -0.1727	Yes	****
Day7 vs. Day14	-0.02789	-0.1138 to 0.05806	No	ns
5% PL
Day1 vs. Day7	-0.1217	-0.2077 to -0.03575	Yes	**
Day1 vs. Day14	-0.2539	-0.3398 to -0.1679	Yes	****
Day7 vs. Day14	-0.1322	-0.2181 to -0.04623	Yes	**

## Sheet: SCAP-OCN-2D
OCN/SCAP
Day of treatment	10% FBS			5% PL
Day1	17.03	18.2	19.04	17.03	18.2	19.4
Day7	20.521	23.1377	21.8293	25.4112	21.3146	23.3629
Day14	28.5856	35.62	32.1028	28.75	26.02	27.385
OCN/SCAP	10% FBS			5% PL
Day of treatment	Mean	SD	N	Mean	SD	N
Day1	18.09	1.00951	3	18.21	1.18503	3
Day7	21.8293	1.30836	3	23.3629	2.04833	3
Day14	32.1028	3.51719	3	27.385	1.365	3
ANOVA table	SS	DF	MS	F (DFn, DFd)	P value
Interaction	32.24	2	16.12	F (2, 12) = 4.286	P = 0.0394
Row Factor	410.6	2	205.3	F (2, 12) = 54.58	P < 0.0001
Column Factor	4.695	1	4.695	F (1, 12) = 1.248	P = 0.2857
Residual	45.13	12	3.761
Tukey's multiple comparisons test	Mean Diff.	95% CI of diff.	Significant?	Summary
10% FBS
Day1 vs. Day7	-3.739	-7.964 to 0.4850	No	ns
Day1 vs. Day14	-14.01	-18.24 to -9.788	Yes	****
Day7 vs. Day14	-10.27	-14.50 to -6.049	Yes	****
5% PL
Day1 vs. Day7	-5.153	-9.377 to -0.9286	Yes	*
Day1 vs. Day14	-9.175	-13.40 to -4.951	Yes	***
Day7 vs. Day14	-4.022	-8.246 to 0.2022	No	ns

## Sheet: SCAP-OPN-2D
	OPN-SCAP
	Day of Treatment	10% FBS			5% PL
	Day1	1.14	1.12	1.13	1.14	1.12	1.13
	Day2	1.2	5.04	3.12	2.01	3.81	2.91
	Day3	8.89	3.87	6.38	3.16	7.315	5.2375
	OPN/SCAP	10% FBS			5% PL
	Day of treatment	Mean	SD	N	Mean	SD	N
	Day1	1.13	0.00999999	3	1.13	0.00999999	3
	Day7	3.12	1.92	3	2.91	0.9	3
	Day14	6.38	2.51	3	5.2375	2.0775	3
	ANOVA table	SS	DF	MS	F (DFn, DFd)	P value
	Interaction	1.109	2	0.5547	F (2, 8) = 0.1840	P = 0.8353
	Time	66.5	2	33.25	F (2, 8) = 11.03	P = 0.0050
	Column Factor	0.9146	1	0.9146	F (1, 4) = 0.5987	P = 0.4823
	Subjects (matching)	6.111	4	1.528	F (4, 8) = 0.5068	P = 0.7328
	Residual	24.11	8	3.014
	Sidak's multiple comparisons test	Mean Diff.	95% CI of diff.	Significant?	Summary
	10% FBS - 5% PL
	Day1	0	-3.590 to 3.590	No	ns
	Day7	0.21	-3.380 to 3.800	No	ns
	Day14	1.143	-2.447 to 4.732	No	ns

## Sheet: PDL-ALP-2D
	ALP-PDLSCs
	Day of Treatment	10% FBS			5% PL
	Day1	0.335556	0.186667	0.484444	0.335556	0.186667	0.484444
	Day2	0.196667	0.193333	0.2	0.421111	0.42	0.422222
	Day3	0.311111	0.264444	0.357778	0.967778	0.931111	1.00444
	OCN/PDLSCs	10% FBS			5% PL
	Day of treatment	Mean	SD	N	Mean	SD	N
	Day1	0.335556	0.148889	3	0.335556	0.148889	3
	Day7	0.196667	0.0033335	3	0.421111	0.001111	3
	Day14	0.311111	0.046667	3	0.967778	0.0366665	3
	ANOVA table	SS	DF	MS	F (DFn, DFd)	P value
	Interaction	0.3342	2	0.1671	F (2, 12) = 20.94	P = 0.0001
	Row Factor	0.4047	2	0.2023	F (2, 12) = 25.36	P < 0.0001
	Column Factor	0.3882	1	0.3882	F (1, 12) = 48.65	P < 0.0001
	Residual	0.09574	12	0.007978
	Tukey's multiple comparisons test	Mean Diff.	95% CI of diff.	Significant?	Summary
	5% PL
	Day1 vs. Day7	0.1389	-0.05568 to 0.3335	No	ns
	Day1 vs. Day14	0.02444	-0.1701 to 0.2190	No	ns
	Day7 vs. Day14	-0.1144	-0.3090 to 0.08013	No	ns
	10% FBS
	Day1 vs. Day7	-0.08556	-0.2801 to 0.1090	No	ns
	Day1 vs. Day14	-0.6322	-0.8268 to -0.4377	Yes	****
	Day7 vs. Day14	-0.5467	-0.7412 to -0.3521	Yes	****

## Sheet: PDL-OCN-2D
	OCN-PDLSCs
	Day of Treatment	10% FBS			5% PL
	Day1	0.64	1.36	1	0.64	1.36	1
	Day2	1.09	4.54	2.815	1.47	1.57	1.52
	Day3	5.99	2.08	4.035	1.47	2.103	1.7865
	OCN/PDLSCs	10% FBS			5% PL
	Day of treatment	Mean	SD	N	Mean	SD	N
	Day1	18.21	1.18503	3	18.21	1.18503	3
	Day7	46.9239	3.75379	3	34.55	2.39	3
	Day14	58.5921	5.98413	3	53.8948	15.3571	3
	ANOVA table	SS	DF	MS	F (DFn, DFd)	P value
	Interaction	117.1	2	58.53	F (2, 12) = 1.193	P = 0.3368
	Row Factor	4389	2	2194	F (2, 12) = 44.74	P < 0.0001
	Column Factor	145.7	1	145.7	F (1, 12) = 2.971	P = 0.1104
	Residual	588.5	12	49.04
	Sidak's multiple comparisons test	Mean Diff.	95% CI of diff.	Significant?	Summary
	10% FBS - 5% PL
	Day1	0	-15.84 to 15.84	No	ns
	Day7	12.37	-3.467 to 28.21	No	ns
	Day14	4.697	-11.14 to 20.54	No	ns

## Sheet: PDL-OPN-2D
	OPN-PDLSCs
	Day of Treatment	10% FBS			5% PL
	Day1	0.64	1.36	1	0.64	1.36	1
	Day2	1.09	4.54	2.815	1.47	1.57	1.52
	Day3	5.99	2.08	4.035	1.47	2.103	1.7865
	OCN/PDLSCs	10% FBS			5% PL
	Day of treatment	Mean	SD	N	Mean	SD	N
	Day1	1	0.36	3	1	0.36	3
	Day7	2.815	1.725	3	1.52	0.05	3
	Day14	4.035	1.955	3	1.7865	0.3165	3
	ANOVA table	SS	DF	MS	F (DFn, DFd)	P value
	Interaction	3.821	2	1.91	F (2, 12) = 1.601	P = 0.2419
	Row Factor	11.13	2	5.566	F (2, 12) = 4.665	P = 0.0317
	Column Factor	6.278	1	6.278	F (1, 12) = 5.261	P = 0.0407
	Residual	14.32	12	1.193
	Tukey's multiple comparisons test	Mean Diff.	95% CI of diff.	Significant?	Summary
	Day1 vs. Day7	-1.168	-2.850 to 0.5151	No	ns
	Day1 vs. Day14	-1.911	-3.593 to -0.2282	Yes	*
	Day7 vs. Day14	-0.7432	-2.426 to 0.9393	No	ns
