# Supplementary material for: hPL promotes osteogenic differentiation of stem cells in 3D scaffolds
Source: PLoS One. 2019 May 7;14(5):e0215667. doi: 10.1371/journal.pone.0215667 (PMC6504042; doi:10.1371/journal.pone.0215667)
Supplement: S4 Dataset — (XLSX) [file pone.0215667.s007.xlsx]

## Sheet: SCAP-PLGA-ALP
	PLGA-SCAP-ALP
		OSteogenic 10% FBS			Osteogenic 5% PL			CCM-10%FBS			CCM-5%PL
	Day1	0.124	0.147	0.1355	0.123	0.165	0.144	0.135556	0.186667	0.184444	0.133556	0.186667	0.184444
	Day7	0.227	0.118	0.1725	0.177	0.18	0.1785	0.117778	0.117778	0.117778	0.147778	0.124444	0.171111
	Day14	0.361	0.437	0.349	0.206	0.247	0.2265	0.188889	0.2	0.177778	0.234444	0.15556	0.153333
		OSteogenic 10% FBS			Osteogenic 5% PL			CCM-10%FBS			CCM-5%PL
		Mean	SD	N	Mean	SD	N	Mean	SD	N	Mean	SD	N
	Day1	0.1355	0.0115	3	0.144	0.021	3	0.168889	0.0288886	3	0.168222	0.0300427	3
	Day7	0.1725	0.0545	3	0.1785	0.0015	3	0.117778	1.16143e-07	3	0.147778	0.0233335	3
	Day14	0.382333	0.0477214	3	0.2265	0.0205	3	0.188889	0.011111	3	0.181112	0.0462	3
	ANOVA table	SS	DF	MS	F (DFn, DFd)	P value
	Interaction	0.06078	6	0.01013	F (6, 16) = 8.698	P = 0.0003
	Time	0.06561	2	0.03281	F (2, 16) = 28.17	P < 0.0001
	Column Factor	0.028	3	0.009332	F (3, 8) = 25.47	P = 0.0002
	Subjects (matching)	0.002931	8	0.0003664	F (8, 16) = 0.3146	P = 0.9490
	Residual	0.01863	16	0.001165
	Tukey's multiple comparisons test	Mean Diff.	95% CI of diff.	Significant?	Summary
	OSteogenic 10% FBS vs. Osteogenic 5% PL	0.04711	0.01821 to 0.07601	Yes	**
	OSteogenic 10% FBS vs. CCM-10%FBS	0.07159	0.04270 to 0.1005	Yes	***
	OSteogenic 10% FBS vs. CCM-5%PL	0.06441	0.03551 to 0.09330	Yes	***
	Osteogenic 5% PL vs. CCM-10%FBS	0.02448	-0.004415 to 0.05338	No	ns
	Osteogenic 5% PL vs. CCM-5%PL	0.0173	-0.01160 to 0.04619	No	ns
	CCM-10%FBS vs. CCM-5%PL	-0.007185	-0.03608 to 0.02171	No	ns

## Sheet: SCAP-PLGA-OCN
		Osteogenic-10%FBS			Osteogenic-5%PL			CCM-10%FBS			CCM-5%PL
	Day1	0.535	0.386	0.4605	0.586	0.438	0.512	0.227	0.118	0.1725	0.124	0.147	0.1355
	Day7	1.887	1.157	1.38075	1.269	1.21	1.2395	0.177	0.18	0.1785	0.123	0.165	0.144
	Day14	2.358	1.794	2.076	1.331	1.465	1.398	0.26	0.42	0.6	0.361	0.437	0.34
		OSteogenic 10% FBS			Osteogenic 5% PL			CCM-10%FBS			CCM-5%PL
		Mean	SD	N	Mean	SD	N	Mean	SD	N	Mean	SD	N
	Day1	0.4605	0.0745	3	0.512	0.074	3	0.1725	0.0545	3	0.1355	0.0115	3
	Day7	1.47492	0.373999	3	1.2395	0.0295	3	0.1785	0.0015	3	0.144	0.021	3
	Day14	2.076	0.282	3	1.398	0.067	3	0.426667	0.170098	3	0.379333	0.0510327	3
	ANOVA table	SS	DF	MS	F (DFn, DFd)	P value
	Interaction	2.174	6	0.3623	F (6, 16) = 34.14	P < 0.0001
	Time	3.407	2	1.703	F (2, 16) = 160.5	P < 0.0001
	Column Factor	8.571	3	2.857	F (3, 8) = 61.45	P < 0.0001
	Subjects (matching)	0.372	8	0.04649	F (8, 16) = 4.382	P = 0.0058
	Residual	0.1698	16	0.01061
	Tukey's multiple comparisons test	Mean Diff.	95% CI of diff.	Significant?	Summary
	Osteogenic-10%FBS vs. Osteogenic-5%PL	0.2873	-0.03821 to 0.6128	No	ns
	Osteogenic-10%FBS vs. CCM-10%FBS	1.078	0.7524 to 1.403	Yes	****
	Osteogenic-10%FBS vs. CCM-5%PL	1.118	0.7920 to 1.443	Yes	****
	Osteogenic-5%PL vs. CCM-10%FBS	0.7906	0.4651 to 1.116	Yes	***
	Osteogenic-5%PL vs. CCM-5%PL	0.8302	0.5047 to 1.156	Yes	***
	CCM-10%FBS vs. CCM-5%PL	0.03961	-0.2859 to 0.3651	No	ns

## Sheet: SCAP-PLGA-OPN
		Osteogenic-10%FBS			Osteogenic-5%PL			CCM-10%FBS			CCM-5%PL
	Day1	0.182	0.249	0.2155	0.208	0.215	0.2115	0.14	0.12	0.13	0.14	0.12	0.13
	Day7	0.672	0.673	0.6725	2.026	2.006	2.016	0.17	0.16	0.1655	0.166	0.17	0.17
	Day14	2.419	2.407	2.413	2.431	2.347	2.389	0.14	0.169	0.15	0.18	0.13	0.15
		OSteogenic 10% FBS			Osteogenic 5% PL			CCM-10%FBS			CCM-5%PL
		Mean	SD	N	Mean	SD	N	Mean	SD	N	Mean	SD	N
	Day1	0.2155	0.0335	3	0.2115	0.0035	3	0.13	0.01	3	0.13	0.01	3
	Day7	0.6725	0.000499994	3	2.016	0.00999999	3	0.165167	0.00500833	3	0.168667	0.00230941	3
	Day14	2.413	0.00599992	3	2.389	0.0420001	3	0.153	0.0147309	3	0.153333	0.0251661	3
	ANOVA table	SS	DF	MS	F (DFn, DFd)	P value
	Interaction	8.87	6	1.478	F (6, 16) = 4373	P < 0.0001
	Time	7.338	2	3.669	F (2, 16) = 10855	P < 0.0001
	Column Factor	13.18	3	4.392	F (3, 8) = 12448	P < 0.0001
	Subjects (matching)	0.002823	8	0.0003528	F (8, 16) = 1.044	P = 0.4453
	Residual	0.005408	16	0.000338
	Tukey's multiple comparisons test	Mean Diff.	95% CI of diff.	Significant?	Summary
	Osteogenic-10%FBS vs. Osteogenic-5%PL	-0.4385	-0.4669 to -0.4101	Yes	****
	Osteogenic-10%FBS vs. CCM-10%FBS	0.9509	0.9226 to 0.9793	Yes	****
	Osteogenic-10%FBS vs. CCM-5%PL	0.9497	0.9213 to 0.9780	Yes	****
	Osteogenic-5%PL vs. CCM-10%FBS	1.389	1.361 to 1.418	Yes	****
	Osteogenic-5%PL vs. CCM-5%PL	1.388	1.360 to 1.417	Yes	****
	CCM-10%FBS vs. CCM-5%PL	-0.001278	-0.02963 to 0.02708	No	ns

## Sheet: PDL-PLGA-ALP
		Osteogenic-10%FBS			Osteogenic-5%PL			CCM-10%FBS			CCM-5%PL
	Day1	0.122	0.113	0.1175	0.216	0.188	0.202	0.137778	0.131111	0.134444	0.137778	0.131111	0.134444
	Day7	0.294	0.352	0.323	0.245	0.179	0.212	0.106667	0.104444	0.108889	0.25	0.188889	0.311111
	Day14	0.218	0.312	0.265	0.294	0.352	0.323	0.186667	0.18	0.1933	0.168889	0.175556	0.162222
		OSteogenic 10% FBS			Osteogenic 5% PL			CCM-10%FBS			CCM-5%PL
		Mean	SD	N	Mean	SD	N	Mean	SD	N	Mean	SD	N
	Day1	0.1175	0.0045	3	0.202	0.014	3	0.134444	0.0033335	3	0.134444	0.0033335	3
	Day7	0.323	0.029	3	0.212	0.033	3	0.106667	0.0022225	3	0.25	0.061111	3
	Day14	0.265	0.047	3	0.323	0.029	3	0.186656	0.00665	3	0.168889	0.006667	3
	ANOVA table	SS	DF	MS	F (DFn, DFd)	P value
	Interaction	0.07023	6	0.0117	F (6, 16) = 15.24	P < 0.0001
	Time	0.0552	2	0.0276	F (2, 16) = 35.95	P < 0.0001
	Column Factor	0.0616	3	0.02053	F (3, 8) = 28.28	P = 0.0001
	Subjects (matching)	0.005808	8	0.000726	F (8, 16) = 0.9456	P = 0.5081
	Residual	0.01228	16	0.0007678
	Tukey's multiple comparisons test	Mean Diff.	95% CI of diff.	Significant?	Summary
	Osteogenic-10%FBS vs. Osteogenic-5%PL	-0.0105	-0.05118 to 0.03018	No	ns
	Osteogenic-10%FBS vs. Control-10%FBS	0.09258	0.05190 to 0.1333	Yes	***
	Osteogenic-10%FBS vs. Control-5%PL	0.05072	0.01005 to 0.09140	Yes	*
	Osteogenic-5%PL vs. Control-10%FBS	0.1031	0.06240 to 0.1438	Yes	***
	Osteogenic-5%PL vs. Control-5%PL	0.06122	0.02055 to 0.1019	Yes	**
	Control-10%FBS vs. Control-5%PL	-0.04186	-0.08253 to -0.001179	Yes	*

## Sheet: PDL-PLGA-OCN
		Osteogenic-10%FBS			Osteogenic-5%PL			CCM-10%FBS			CCM-5%PL
	Day1	0.653	0.901	0.777	0.884	0.67	0.777	0.245	0.179	0.212	0.294	0.352	0.323
	Day7	2.358	1.794	2.076	1.379	1.263	1.321	0.216	0.188	0.202	0.218	0.312	0.265
	Day14	2.369	2.355	2.362	2.363	2.389	2.376	0.33	0.43	0.38	0.598	0.56	0.579
		OSteogenic 10% FBS			Osteogenic 5% PL			CCM-10%FBS			CCM-5%PL
		Mean	SD	N	Mean	SD	N	Mean	SD	N	Mean	SD	N
	Day1	0.777	0.124	3	0.777	0.107	3	0.212	0.033	3	0.323	0.029	3
	Day7	2.076	0.282	3	1.321	0.058	3	0.202	0.014	3	0.265	0.047	3
	Day14	2.362	0.00699997	3	2.376	0.013	3	0.38	0.05	3	0.579	0.019	3
	ANOVA table	SS	DF	MS	F (DFn, DFd)	P value
	Interaction	3.593	6	0.5988	F (6, 16) = 48.26	P < 0.0001
	Time	4.882	2	2.441	F (2, 16) = 196.7	P < 0.0001
	Column Factor	15.27	3	5.092	F (3, 8) = 1140	P < 0.0001
	Subjects (matching)	0.03572	8	0.004466	F (8, 16) = 0.3599	P = 0.9269
	Residual	0.1985	16	0.01241
	Tukey's multiple comparisons test	Mean Diff.	95% CI of diff.	Significant?	Summary
	10% FBS vs. 5% PL	0.247	0.1461 to 0.3479	Yes	***
	10% FBS vs. CCM-10%FBS	1.474	1.373 to 1.575	Yes	****
	10% FBS vs. CCM-5%PL	1.349	1.248 to 1.450	Yes	****
	5% PL vs. CCM-10%FBS	1.227	1.126 to 1.328	Yes	****
	5% PL vs. CCM-5%PL	1.102	1.001 to 1.203	Yes	****
	CCM-10%FBS vs. CCM-5%PL	-0.1243	-0.2252 to -0.02345	Yes	*

## Sheet: PDL-PLGA-OPN
		Osteogenic-10%FBS			Osteogenic-5%PL			CCM-10%FBS			CCM-5%PL
	Day1	0.485	0.43	0.4575	0.184	0.209	0.1965	0.17	0.136	0.1	0.17	0.16	0.1
	Day7	1.054	1.034	1.044	2.374	1.906	2.14	0.76	0.56	0.66	0.47	0.76	0.615
	Day14	2.369	2.355	2.362	2.363	2.389	2.376	1.001	0.86	0.9305	1.03	1.063	1.0465
		OSteogenic 10% FBS			Osteogenic 5% PL			CCM-10%FBS			CCM-5%PL
		Mean	SD	N	Mean	SD	N	Mean	SD	N	Mean	SD	N
	Day1	0.4575	0.0275	3	0.1965	0.0125	3	0.135333	0.0350048	3	0.143333	0.0378594	3
	Day7	1.044	0.00999999	3	2.14	0.234	3	0.66	0.1	3	0.615	0.145	3
	Day14	2.362	0.00699997	3	2.376	0.013	3	0.9305	0.0705	3	1.0465	0.0165	3
	ANOVA table	SS	DF	MS	F (DFn, DFd)	P value
	Interaction	3.756	6	0.6261	F (6, 16) = 84.75	P < 0.0001
	Time	12.74	2	6.37	F (2, 16) = 862.3	P < 0.0001
	Column Factor	6.727	3	2.242	F (3, 8) = 250.4	P < 0.0001
	Subjects (matching)	0.07163	8	0.008954	F (8, 16) = 1.212	P = 0.3523
	Residual	0.1182	16	0.007387
	Tukey's multiple comparisons test	Mean Diff.	95% CI of diff.	Significant?	Summary
	10% FBS vs. 5% PL	-0.283	-0.4258 to -0.1402	Yes	**
	10% FBS vs. CCM-10%FBS	0.7126	0.5697 to 0.8554	Yes	****
	10% FBS vs. CCM-5%PL	0.6862	0.5434 to 0.8291	Yes	****
	5% PL vs. CCM-10%FBS	0.9956	0.8527 to 1.138	Yes	****
	5% PL vs. CCM-5%PL	0.9692	0.8264 to 1.112	Yes	****
	CCM-10%FBS vs. CCM-5%PL	-0.02633	-0.1692 to 0.1165	No	ns
